# Supplementary material for: Spatially Formed Tenacious Nickel-Supported Bimetallic Catalysts for CO2 Methanation under Conventional and Induction Heating
Source: Int J Mol Sci. 2023 Mar 1;24(5):4729. doi: 10.3390/ijms24054729 (PMC10002539; doi:10.3390/ijms24054729)
Supplement: Supplementary file 1 [file ijms-24-04729-s001.zip]

Archive with 1 entries (1 files):
- ijms-2228542-supplementary.pdf
